# Supplementary material for: Synthesis of trans-2,5-Disubstituted Tetrahydro-1-benzazepines via Nucleophilic Ring Opening of Selectively Quaternized N,N‑Acetals
Source: J Org Chem. 2026 Jan 23;91(5):1895–911. doi: 10.1021/acs.joc.5c01958 (PMC12888014; doi:10.1021/acs.joc.5c01958)
Supplement: Supplementary file 2 [file jo5c01958_si_070.zip]

Archive with 177 entries (119 files):
- compound 6a/
- compound 6a/6a 13C NMR.jdf
- compound 6a/6a 1H NMR.jdf
- compound 6b/
- compound 6b/6b 13C NMR.jdf
- compound 6b/6b 1H NMR.jdf
- compound 7a/
- compound 7a/7a 13C NMR.jdf
- compound 7a/7a 1H NMR.jdf
- compound 7b/
- compound 7b/7b 13C NMR.jdf
- compound 7b/7b 1H NMR.jdf
- compound 8/
- compound 8/8 1H NMR.jdf
- compound 8/8 13C NMR.jdf
- compound 9a/
- compound 9a/9a 13C NMR.jdf
- compound 9a/9a 1H NMR.jdf
- compound 9b/
- compound 9b/9b 13C NMR.jdf
- compound 9b/9b 1H NMR.jdf
- compound 9c/
- compound 9c/9c 13C NMR.jdf
- compound 9c/9c 1H NMR.jdf
- compound 9d/
- compound 9d/9d 13C NMR.jdf
- compound 9d/9d 1H NMR.jdf
- compound 9e/
- compound 9e/9e 13C NMR.jdf
- compound 9e/9e 1H NMR.jdf
- compound 9f/
- compound 9f/9f 13C NMR.jdf
- compound 9f/9f 1H NMR.jdf
- compound 9g/
- compound 9g/9g 13C NMR.jdf
- compound 9g/9g 1H NMR.jdf
- compound 9h/
- compound 9h/9h 13C NMR.jdf
- compound 9h/9h 1H NMR.jdf
- compound 9i/
- compound 9i/9i 13C NMR.jdf
- compound 9i/9i 1H NMR.jdf
- compound 9j/
- compound 9j/9k 13C NMR.jdf
- compound 9j/9j 1H NMR.jdf
- compound 9k/
- compound 9k/9k 13C NMR.jdf
- compound 9k/9k 1H NMR.jdf
- compound 9l/
- compound 9l/9l 13C NMR.jdf
- compound 9l/9l 1H NMR.jdf
- compound 9m/
- compound 9m/9m 13C NMR.jdf
- compound 9m/9m 1H NMR.jdf
- compound 10/
- compound 10/10 1H NMR.jdf
- compound 10/10 13 C NMR.jdf
- compound 11/
- compound 11/11 1H crude.jdf
- compound 11/11 13C NMR.jdf
- compound 11/11 1H NMR.jdf
- compound 12/
- compound 12/12 13C NMR.jdf
- compound 12/12 1H NMR.jdf
- compound 13a/
- compound 13a/13a 1H NMR.jdf
- compound 13a/13a 13C NMR.jdf
- compound 13b/
- compound 13b/13b 1H NMR.jdf
- compound 13b/13b 13C NMR.jdf
- compound 13c/
- compound 13c/13c 1H NMR.jdf
- compound 13c/13c 13C NMR.jdf
- compound 13c 14d crude mix/
- compound 13c 14d crude mix/13c 14d crude mixture 1H NMR.jdf
- compound 13d/
- compound 13d/13d 1H NMR.jdf
- compound 13d/13d 13C NMR.jdf
- compound 13e/
- compound 13e/13e 1H NMR.jdf
- compound 13e/13e 13C NMR.jdf
- compound 14a/
- compound 14a/14a 1H NMR.jdf
- compound 14a/14a 13C NMR.jdf
- compound 14b/
- compound 14b/14b 1H NMR.jdf
- compound 14b/14b 13C NMR.jdf
- compound 14c/
- compound 14c/14c 1H NMR.jdf
- compound 14c/14c 13C NMR.jdf
- compound 14d/
- compound 14d/14d 1H NMR.jdf
- compound 14d/14d 13C NMR.jdf
- compound 15a/
- compound 15a/15a 1H NMR.jdf
- compound 15a/15a 13C NMR.jdf
- compound 15b/
- compound 15b/15b 1H NMR.jdf
- compound 15b/15b 13C NMR.jdf
- compound 15c/
- compound 15c/15c 1H NMR.jdf
- compound 15c/15c 13C NMR.jdf
- compound 15d/
- compound 15d/15d 1H NMR.jdf
- compound 15d/15d 13C NMR.jdf
- compound 15e/
- compound 15e/15e 13C NMR.jdf
- compound 15e/15e 1H NMR.jdf
- compound 15f/
- compound 15f/15f 1H NMR.jdf
- compound 15f/15f 13C NMR.jdf
- compound 16a/
- compound 16a/16a 1H NMR.jdf
- compound 16a/16a 13C NMR.jdf
- compound 16b/
- compound 16b/16b 1H NMR.jdf
- compound 16b/16b 13C NMR.jdf
- compound 16c/
- compound 16c/16c 1H NMR.jdf
- compound 16c/16c 13C NMR.jdf
- compound 17/
- compound 17/17 13C NMR.jdf
- compound 17/17 nOediff.jdf
- compound 17/17 1H NMR.jdf
- compound 18/
- compound 18/18 13C NMR.jdf
- compound 18/18 1H NMR.jdf
- compound 19a/
- compound 19a/19a 1H NMR.jdf
- compound 19a/19a 13C NMR.jdf
- compound 19b/
- compound 19b/19b 13C NMR.jdf
- compound 19b/19b 1H NMR.jdf
- compound 19d/
- compound 19d/19d 1H NMR.jdf
- compound 19d/19d 13C NMR.jdf
- compound 19e/
- compound 19e/19e 1H NMR.jdf
- compound 19e/19e 13C NMR.jdf
- compound 19f/
- compound 19f/19f 1H NMR.jdf
- compound 19f/19f 13C NMR.jdf
- compound 19g/
- compound 19g/19g 1H NMR.jdf
- compound 19g/19g 13C NMR.jdf
- compound 19h/
- compound 19h/19h 1H NMR.jdf
- compound 19h/19h 13C NMR.jdf
- compound 19j/
- compound 19j/19j 1H NMR.jdf
- compound 19j/19j 13C NMR.jdf
- compound 21/
- compound 21/21 C13 NMR.jdf
- compound 21/21 1H NMR.jdf
- compound 22/
- compound 22/22 C13 NMR.jdf
- compound 22/22 H1 NMR.jdf
- compound SI-1/
- compound SI-1/SI-1 13C.jdf
- compound SI-1/SI-1 1H.jdf
- compound SI-2/
- compound SI-2/SI-2 13C.jdf
- compound SI-2/SI-2 1H.jdf
- compound SI-3/
- compound SI-3/SI-3 13C.jdf
- compound SI-3/SI-3 1H.jdf
- compound SI-4/
- compound SI-4/Si-4 13C.jdf
- compound SI-4/SI-4 1H.jdf
- compound SI-5/
- compound SI-5/SI-5 13C.jdf
- compound SI-5/SI-5 1H.jdf
- compound 1/
- compound 1/1 1H revised.jdf
- compound 1/1 13C revised.jdf
- compound 1/moz precursor H.jdf
- compound 1/mozavaptan precursor C13.jdf
